# Supplementary material for: Characterization and Release Kinetics Study of Active Packaging Films Based on Modified Starch and Red Cabbage Anthocyanin Extract
Source: Polymers (Basel). 2022 Mar 17;14(6):1214. doi: 10.3390/polym14061214 (PMC8950823; doi:10.3390/polym14061214)
Supplement: Supplementary file 1 [file polymers-14-01214-s001.zip]

Archive with 1 entries (1 files):
- polymers-1627211-supplementary.pdf
